# Supplementary material for: Association between risk factors and bone mineral density and the development of a self-assessment tool for early osteoporosis screening in postmenopausal women with type 2 diabetes
Source: PeerJ. 2024 Oct 11;12:e18283. doi: 10.7717/peerj.18283 (PMC11472793; doi:10.7717/peerj.18283)
Supplement: Supplemental Information 4 [file peerj-12-18283-s004.py]

# -*- coding: utf-8 -*-
"""
Created on Fri Mar 17 08:31:30 2023

@author: win
"""


import matplotlib.pyplot as plt
from sklearn.linear_model import LogisticRegression
import numpy as np
import pandas as pd
import math
#dataname = ['D:\Work\Projects\DiabetesOsteoporosis\统计\删除甲状腺\data.xlsx']
diabetes_data = pd.read_excel(r'D:\Work\Projects\DiabetesOsteoporosis\统计\删除甲状腺\data.xlsx')
X = [diabetes_data.age,diabetes_data.BMI]
X = np.array(X)
X = X.transpose()
Y = diabetes_data.outcome
Y = np.array(Y)

lg = LogisticRegression(C=1.0, random_state=0)
lg.fit(X,Y)
c0 = lg.intercept_
c1 = lg.coef_[0,0]
c2 = lg.coef_[0,1]
img_id = 0
Size=8
Size1=9
fig, ax = plt.subplots(2,2, dpi=300)
dataName = ['D:\Work\Projects\DiabetesOsteoporosis\统计\删除甲状腺\data.xlsx', 'D:\Work\Projects\DiabetesOsteoporosis\统计\删除甲状腺\Dataset_test.xlsx', 'D:\Work\Projects\DiabetesOsteoporosis\统计\删除甲状腺\Dataaset_Affi2_test_1.xlsx']
for dataname in dataName:
    diabetes_data = pd.read_excel(dataname)
    X = [diabetes_data.age,diabetes_data.BMI]
    X = np.array(X)
    X = X.transpose()
    Y = diabetes_data.outcome
    Y = np.array(Y)
    #plt.figure(dpi=600)
    img_id += 1
    plt.subplot(2,2,img_id)
    if img_id==1:
        Linewidth = 0.5
    else:
        Linewidth = 1
    for x, y in zip(X, Y):
        if y == 0:
            plt.scatter(x[0], x[1], c = 'none', alpha=1.0, linewidth=Linewidth,marker='o',edgecolors='green',s=6)
        else:  
            plt.scatter(x[0], x[1], c = 'none', alpha=1.0, linewidth=Linewidth,marker='o',edgecolors='red',s=6)
    #plt.show()
    
    #from sklearn.linear_model import LogisticRegression
    #clf = LogisticRegression(random_state=0).fit(X, y)
    age = np.linspace(45, 90, 40)
    P_min = 0.1
    P = P_min
    #c0 = -2.830
    #c1 = 0.103 # coefficient for age
    #c2 = -0.189 # coefficiente for BMI
    BMI = -(c0+c1*age-math.log(P/(1-P)))/c2
    line1, = plt.plot(age, BMI, )
    
    P_max = 0.28
    P = P_max
    BMI = -(c0+c1*age-math.log(P/(1-P)))/c2
    line2, = plt.plot(age, BMI)
    plt.xticks(size=Size)
    plt.yticks(size=Size)
    plt.xlabel("Age (years)",fontsize=Size1)
    plt.ylabel("BMI",fontsize=Size1)
    plt.xlim(40,90)
    plt.ylim(10,45)
    #plt.legend(handles[line1, line2], labels=",loc='best')
    plt.legend(handles=[line1, line2], frameon=False,fontsize=7,labels=['BMI=0.56*age-4.12', 'BMI=0.56*age-10.88'], loc='best')
    #plt.figure(dpi=600)
    #plt.show()
    Statistics = np.zeros((3,2))
    
    #plt.figure(dpi=600)
    for x, y in zip(X,Y):
        x_linear = -2.938+0.105*x[0]-0.188*x[1]
        P = 1.0/(1+math.exp(-x_linear))
        if P>P_max:
            Statistics[0,1]+=1
            if y ==1:
                Statistics[0,0]+=1
            #plt.scatter(x[0],x[1], c = 'none', alpha=1.0, marker='o',edgecolors='red')
        elif P>(P_min):
            Statistics[1,1]+=1
            if y ==1:
                Statistics[1,0]+=1
            #plt.scatter(x[0],x[1], c = 'none', alpha=1.0, marker='>',edgecolors='b')
        else:
            Statistics[2,1]+=1
            if y ==1:
                Statistics[2,0]+=1
            #plt.scatter(x[0],x[1], c = 'none', alpha=1.0, marker='.',edgecolors='red')
    #plt.show()  
  
    for statistics in Statistics:
        print(statistics[0]/statistics[1]*100)
    print(Statistics)

labels_legend = ['Low-risk', 'Moderate-risk','High-risk']
trainPrevalence = np.array([0.0256, 0.1619, 0.5262])*100
InternalPrevalence = np.array([0.1111, 0.2097, 0.4809])*100
ExternalPrevalence = np.array([0.1111, 0.2683, 0.581])*100
plt.subplot(2,2,4)
x = np.arange(len(labels_legend))
Width = 0.8
plt.bar(x-Width/3, trainPrevalence,width=Width/3,label="Traing")
plt.bar(x, InternalPrevalence,width=Width/3,label="Internaltest")
plt.bar(x+Width/3, ExternalPrevalence,width=Width/3,label="External test")
plt.ylim(0,75)
plt.xticks(range(3),labels_legend, fontsize=Size)
plt.xlabel("Groups",fontsize=Size1)
Fontsize_text = 7
plt.legend(frameon=False,fontsize=7,loc="best")
plt.text(-0.42,6.5,"2.5",fontsize=Fontsize_text)
plt.text(0-Width/5,15.1,"11.1",fontsize=Fontsize_text)
plt.text(0.4-Width/3,15.1,"11.1",fontsize=Fontsize_text)
#plt.text(0-Width/5-0.2,23.1,"P = 0.232",fontsize=Fontsize_text,color='r',fontstyle='italic')

plt.text(-0.42+1,20.2,"16.2",fontsize=Fontsize_text)
plt.text(0-Width/6+1,25,"21.0",fontsize=Fontsize_text)
plt.text(0.4-Width/3+1,30.8,"26.8",fontsize=Fontsize_text)
#plt.text(0-Width/6+0.8,36,"P = 0.220",fontsize=Fontsize_text,color='r',style='italic')

plt.text(-0.42+2,56.2,"52.6",fontsize=Fontsize_text)
plt.text(0-Width/6+2,52.1,"48.1",fontsize=Fontsize_text)
plt.text(0.4-Width/3+2,62.1,"58.1",fontsize=Fontsize_text)
#plt.text(0-Width/6+1.8,67,"P = 0.254",fontsize=Fontsize_text,color='r',style='italic')

plt.ylabel("Prevalence (%)")
plt.tight_layout()  
plt.show()
    #0.5 0.2 62 35 11
    #0.5 0.15 62 33 6
    #0.5 0.18 62 34 9.9
    #0.49 0.185 61 35 10
plt.savefig("fig1.png")         
